# Supplementary material for: Image Matching Algorithm-Driven Multi-Beam Customized Meta-Device
Source: Materials (Basel). 2025 Dec 19;19(1):4. doi: 10.3390/ma19010004 (PMC12786977; doi:10.3390/ma19010004)
Supplement: Supplementary file 1 [file materials-19-00004-s001.zip]

Archive with 1 entries (1 files):
- materials-4002154-supplementary.pdf
